# Supplementary material for: Metagenomic Investigation of Ticks From Kenyan Wildlife Reveals Diverse Microbial Pathogens and New Country Pathogen Records
Source: Front Microbiol. 2022 Jul 1;13:932224. doi: 10.3389/fmicb.2022.932224 (PMC9283121; doi:10.3389/fmicb.2022.932224)
Supplement: Supplementary file 1 [file Table_1.XLS]

## Sheet: Sheet1
Supplement 1:	Relative abundances (per cent) of the major bacterial phyla detected in tick pools.
	Phyla constituting over 50% of the total bacterial load are highlighted.
			Phylum
	Host	Pool No.	Firmicutes	Bacteriodetes	Actinobacteria	Proteobacteria
	Lion	53	0.0268119	0.0011896	0.0698206	0.891197
		47	0.0892857	0.00689935	0.358766	0.369318
		45	0.0617761	0.00772201	0.857143	0.0733591
		43	0.012118	0.00553214	0.199157	0.769231
		23	0.0550459	0.0275229	0.541284	0.348624
		10	0.0144455	0	0.0645387	0.911929
	Grévy's Zebra	83	0.0263584	0.0011044	0.0322486	0.932779
		78	0.0491273	0.00258565	0.0174531	0.908856
		70	0.0269101	0.00937049	0.121336	0.820759
		69	0.234043	0.0141844	0.312057	0.329787
		67	0.05	0.0125	0.5	0.4375
		13	0.898266	0.00231214	0.049711	0.0289017
	Elephant	71	0.113244	0.0383877	0.338772	0.484645
		52	0.0144928	0.00606673	0.0835861	0.832154
		48	0.0394046	0.00175131	0.117338	0.815236
		42	0.0179372	0.0896861	0.457399	0.38565
		6	0.00908059	0.00113507	0.173666	0.797957
	Buffalo	84	0.443709	0.00993377	0.121413	0.264901
		58	0.0944206	0.0171674	0.652361	0.188841
		9	0.038674	0.0298343	0.0983425	0.816575
		8	0.861233	0	0.0418502	0.0726872
	Cattle	31	0.0307692	0.0307692	0.523077	0.415385
		19	0	0.0148148	0.688889	0.281481
		11	0.0456508	0.0209747	0.0666255	0.806292
		3	0.713372	0.00399913	0.0213772	0.102087
	Hyena	68	0.180194	0.0551302	0.160796	0.51659
		36	0.0406091	0.0101523	0.614213	0.314721
	Wild dog	60	0.00499206	0	0.0142954	0.97504
		56	0.0357143	0.0119048	0.0912698	0.853175
	Hartebeest	57	0.0626186	0.00506009	0.482606	0.43833
		54	0.26281	0.0059778	0.15158	0.523484
	Plains Zebra	35	0	0	0.915888	0.0841121
	Black Rhino	21	0.03	0.00857143	0.0992857	0.749286
	Giraffe	20	0.277457	0.00462428	0.63237	0.0624277
	Leopard	81	0.169074	0.0105671	0.111619	0.687288
